# Supplementary material for: Influence of surgical intervention on pre- and post-surgery patient specific muscle synergies in children with cerebral palsy
Source: Exp Brain Res. 2026 May 4;244(6):107. doi: 10.1007/s00221-026-07308-8 (PMC13139245; doi:10.1007/s00221-026-07308-8)
Supplement: Supplementary file 1 — Supplementary file1 (XLSX 11 kb). Results of the synergy extraction using the \documentclass[12pt]{minimal} \usepackage{amsmath} \usepackage{wasysym} \usepackage{amsfonts} \usepackage{amssymb} \usepackage{amsbsy} \usepackage{mathrsfs} \usepackage{upgreek} \setlength{\oddsidemargin}{-69pt} \begin{document}$${R}^{2}$$\end{document} Method. Data provided in Microsoft Excel format (ESM_1.xlsx). [file 221_2026_7308_MOESM1_ESM.xlsx]

## Sheet: Sheet1
Influence of surgical interventions on pre- and post-surgery patient specific muscle synergies in children with cerebral palsy
Experimental Brain Research
Tiana Breust, Jiayin Lin, Vincent C. K. Cheung, Firooz Salami, Sebastian I. Wolf, Gursel Alici, Manish Sreenivasa*
School of Mechanical, Materials, Mechatronic and Biomedical Engineering, Faculty of Engineering and Information Sciences, University of Wollongong, NSW, Australia
manishs@uow.edu.au
Results of the synergy extraction using the R2 method.
Patient		R2		VAF (%)		No. of Synergies
				(R2 Method)		(R2 Method)
		Pre	Post	Pre	Post	Pre	Post
P1	Right	0.81	0.8	95.11	96.15	4	3
	Left	0.81	0.8	95.22	96.12	4	4
P2	Right	0.81	0.8	95.3	95.85	3	3
	Left	0.8	0.8	95.33	96.16	3	3
P3	Right	0.81	0.8	95.56	93.68	4	3
	Left	0.82	0.82	94.69	93.84	3	4
P4	Right	0.81	0.81	94.29	92.64	4	5
	Left	0.8	0.8	93.53	93.91	5	5
P5	Right	0.81	0.81	94.75	94.27	4	4
	Left	0.81	0.81	92.63	95.43	4	5
P6	Right	0.8	0.81	92.75	95.7	4	4
P7	Right	0.81	0.8	95.58	97.54	4	4
	Left	0.82	0.8	94.34	97.13	4	4
P8	Right	0.81	0.81	96.15	96.3	5	4
	Left	0.8	0.82	95.42	95.77	4	4
P9	Right	0.81	0.8	94.48	94.5	4	4
	Left	0.81	0.81	93.35	95.2	3	4
P10	Right	0.81	0.8	95.6	94.96	4	3
P11	Right	0.8	0.8	95.62	96.4	4	4
	Left	0.81	0.8	96.52	96.45	4	4
