# Supplementary material for: Influence of surgical intervention on pre- and post-surgery patient specific muscle synergies in children with cerebral palsy
Source: Exp Brain Res. 2026 May 4;244(6):107. doi: 10.1007/s00221-026-07308-8 (PMC13139245; doi:10.1007/s00221-026-07308-8)
Supplement: Supplementary file 2 — Supplementary file2 (ZIP 5167 kb). Extracted synergy weights and time activation profiles for all study participants. Data is provided in Octave/MATLAB format (.mat files) [file 221_2026_7308_MOESM2_ESM.zip]

Archive with 2 entries (2 files):
- R2_Data.mat
- VAF_Data.mat
